# Supplementary material for: Ammunition Waste Pollution and Preliminary Assessment of Risks to Child Health from Toxic Metals at the Greek Refugee Camp Mavrovouni
Source: Int J Environ Res Public Health. 2022 Aug 15;19(16):10086. doi: 10.3390/ijerph191610086 (PMC9408271; doi:10.3390/ijerph191610086)
Supplement: Supplementary file 1 [file ijerph-19-10086-s001.zip]

Archive with 1 entries (1 files):
- ijerph-1811028-supplementary.pdf
